# Supplementary material for: Thyroid Nodules Detected by Contrast-Enhanced Magnetic Resonance Angiography: Prevalence and Clinical Significance
Source: PLoS One. 2016 Feb 26;11(2):e0149811. doi: 10.1371/journal.pone.0149811 (PMC4769286; doi:10.1371/journal.pone.0149811)
Supplement: S1 File — This exel file is the data of 152 patients with thyroid incidentaloma detected on MR angiography. (XLSX) [file pone.0149811.s001.xlsx]

## Sheet: Sheet1
Patient ID	Nodule N.	Patient N.	Age	Gender	MR date	Parenchymal SI	Location of nodule	SI of nodule	Thyroid scan	Thyroid US recommendation by radiologist	free T4	T4	T3	TSH	Microsonal Ab	Tg-Ab	TBII (TSI)	Thyroid Ds. Other than nodule	US date	Time interval	US category	Largest Diameter	FNAB_Result	Long term follow-up. Kown medical disease at the time of MRA
1615983	1	1	81	M	2010-01-04	moderate	LLP	homogenous hyper		N	1.45	Na	Na	0.34	Na	Na	Na	No	No		NA	NA	No	cerebral infarction
1422965	2	2	84	M	2010-01-11	moderate	LMP	heterogenous hyper		N	Na	Na	Na	Na	Na	Na	Na	No	No		NA	NA	No	transient ischemic attack
1616791	3	3	83	F	2010-01-13	mild	RMP	homogenous hyper		Y	1.24	Na	84.76	3.36	Na	Na	Na	No	No		NA	NA	No	loss
1616791	4	3	83	F	2010-01-13	mild	LLP	homogenous hyper		Y	1.24	Na	84.76	3.36	Na	Na	Na	No	No		NA	NA	No	loss
1540980	5	4	73	F	2010-01-15	mild	RLP	heterogenous hypo		N	1.52	Na	14.63	10.02	Na	Na	Na	No	No		NA	NA	No	loss
1081750	6	5	74	M	2010-01-19	mild	LMP	iso		N	0.9	Na	Na	0.95	Na	Na	Na	No	No		NA	NA	No	esophageal cancer
465396	7	6	69	F	2010-01-28	moderate	LMP	homogenous hyper		N	1.09	Na	72.09	1.79	Na	Na	Na	No	2010-02-04	7	2	0.66	B2
1618377	8	7	29	M	2010-02-01	moderate	LLP	heterogenous hyper		N	Na	Na	Na	Na	Na	Na	Na	No	No		NA	NA	No	loss
1166878	9	8	82	F	2010-02-03	moderate	LMP	homogenous hyper		Y	Na	Na	Na	Na	Na	Na	Na	No	No		NA	NA	No	cerebral infarction.
1448109	10	9	83	F	2010-02-03	mild	RLP	homogenous hyper		N	0.92	Na	64.69	3.14	Na	Na	Na	No	No		NA	NA	No	loss
1504378	11	10	83	F	2010-02-16	moderate	RMP	homogenous hypo		N	Na	Na	Na	Na	Na	Na	Na	No	No		NA	NA	No	loss
1504378	12	10	83	F	2010-02-16	moderate	LLP	iso		N	Na	Na	Na	Na	Na	Na	Na	No	No		NA	NA	No	loss
927812	13	11	50	M	2010-02-19	mild	RLP	homogenous hyper		Y	Na	Na	Na	Na	Na	Na	Na	No	No		NA	NA	No	epilepsy
1620598	14	12	80	F	2010-02-23	mild	LUP	homogenous hyper		Y	1.27	Na	52.51	1.15	Na	Na	Na	No	No		NA	NA	No	loss
1134305	15	13	54	F	2010-03-05	moderate	RLP	heterogenous hyper		N	1.54	Na	98.67	2.63	Na	Na	Na	No	No		NA	NA	No	Parkinson's disease
417936	16	14	60	F	2010-03-16	moderate	RLP	heterogenous hyper		Y	Na	Na	Na	Na	Na	Na	Na	No	No		NA	NA	No	cerebral infarction
1085250	17	15	50	F	2010-03-25	moderate	RMP	homogenous hyper		N	1.23	Na	73.47	1.96	Na	Na	Na	No	No		NA	NA	No	loss
1404260	18	16	51	F	2010-04-20	mild	LLP	homogenous hyper		N	1.13	Na	55.45	3.04	Na	Na	Na	No	No		NA	NA	No	loss
1404260	47	16	51	F	2010-09-20	mild	LLP	homogenous hyper		N	1.13	Na	55.45	3.04	Na	Na	Na	No	No		NA	NA	No	loss
1528334	19	17	68	M	2010-05-10	no	LMP	homogenous hyper		N	1.52	Na	92.69	1.46	Na	Na	Na	No	2010-11-25	199	1	0.83	B2
683814	20	18	61	M	2010-05-11	moderate	RLP	homogenous hyper		N	0.98	Na	91.59	0.75	Na	Na	Na	No	No		NA	NA	No	loss
1374531	21	19	73	F	2010-05-14	moderate	LMP	iso		N	0.87	Na	82.62	1.5	Na	Na	Na	No	2010-07-30	77	2	4.07	B2
1623212	22	20	76	F	2010-05-17	moderate	RMP	homogenous hyper		Y	0.87	Na	41.44	7.27	0.21	Na	Na	No	No		NA	NA	No	loss
1631072	23	21	70	F	2010-05-31	no	LLP	heterogenous hyper		N	Na	Na	Na	Na	Na	Na	Na	No	No		NA	NA	No	death
1631344	24	22	87	F	2010-06-08	mild	RMP	homogenous hyper		Y	Na	Na	Na	Na	Na	Na	Na	No	No		NA	NA	No	traumatic intracranial hemorrhage, pneumonia
1039368	25	23	82	F	2010-06-09	mild	LUP	heterogenous hyper		N	Na	Na	Na	Na	Na	Na	Na	No	No		NA	NA	No	cerebral infarction
1451234	26	24	81	M	2010-06-15	mild	RMP	homogenous hyper		N	Na	Na	Na	Na	Na	Na	Na	No	No		NA	NA	No	transient ischemic attack
928121	27	25	85	F	2010-06-17	moderate	LMP	homogenous hyper		Y	0.79	Na	42.59	1.7	Na	Na	Na	No	No		NA	NA	No	hemifacial spasm
1098873	28	26	77	F	2010-06-18	moderate	LUP	homogenous hyper		N	Na	Na	Na	Na	Na	Na	Na	No	No		NA	NA	No	meningioma
1098873	29	26	77	F	2010-06-18	moderate	LLP	homogenous hyper		N	Na	Na	Na	Na	Na	Na	Na	No	No		NA	NA	No	meningioma
1633292	30	27	46	F	2010-06-18	moderate	LLP	homogenous hyper		N	Na	Na	Na	Na	Na	Na	Na	No	2010-12-02	167	1	0.65	No
650593	31	28	72	M	2010-06-25	no	LLP	homogenous hyper		N	2.32	Na	44.48	0.46	Na	Na	Na	No	No		NA	NA	No	loss
1572418	32	29	68	F	2010-07-01	mild	LLP	iso		N	Na	Na	Na	Na	Na	Na	Na	No	No		NA	NA	No	loss
1385743	34	30	67	M	2010-07-22	mild	LMP	homogenous hyper		N	Na	Na	Na	Na	Na	Na	Na	No	No		NA	NA	No	cerebral infarction
1022441	33	31	74	M	2010-07-22	mild	LMP	homogenous hyper		N	Na	Na	Na	Na	Na	Na	Na	No	No		NA	NA	No	vertebrobasilar insufficiency syndrome
1637338	35	32	79	F	2010-07-23	mild	LMP	homogenous hyper		Y	0.9	Na	97.87	2.82	Na	Na	Na	No	No		NA	NA	No	transient ischemic attack
812091	36	33	75	F	2010-08-04	no	RMP	homogenous hyper		N	Na	Na	Na	Na	Na	Na	Na	No	No		NA	NA	No	loss
1638805	37	34	60	F	2010-08-11	no	LLP	homogenous hyper		N	1.48	Na	103.55	2.14	Na	Na	Na	No	No		NA	NA	No	loss
1639818	38	35	69	F	2010-08-13	moderate	isthmus	homogenous hyper		Y	1.48	Na	103.55	2.14	Na	Na	Na	No	No		NA	NA	No	colon cancer
1238688	39	36	53	M	2010-08-17	moderate	LLP	homogenous hyper		N	Na	Na	Na	Na	Na	Na	Na	No	No		NA	NA	No	mild carotid artery stenosis
1640127	40	37	59	M	2010-08-18	mild	LMP	homogenous hypo		N	Na	Na	Na	Na	Na	Na	Na	No	No		NA	NA	No	Moyamoya disease, cerebral aneurysm
1168961	41	38	60	F	2010-08-19	mild	RMP	homogenous hyper		N	0.74	Na	68.98	4.26	Na	Na	Na	Hypothyroidism	2010-08-19	0	1	1.07	No
515725	42	39	60	F	2010-09-04	no	RMP	homogenous hyper		N	Na	11.37	125.94	15.57	Na	Na	Na	Hypothyroidism	2010-11-30	87	2	1.73	B2
966606	43	40	87	F	2010-09-09	moderate	LLP	heterogenous hypo		N	Na	Na	Na	Na	Na	Na	Na	No	No		NA	NA	No	loss
1296356	44	41	70	F	2010-09-10	mild	RMP	heterogenous hyper		N	Na	Na	Na	Na	Na	Na	Na	No	No		NA	NA	No	No cormobidity
1007038	45	42	65	M	2010-09-11	indeterminate	LLP	homogenous hyper		Y	1.44	Na	84.19	0.98	Na	Na	Na	No	No		NA	NA	No	toxic hepatitis
1427989	46	43	78	F	2010-09-17	strong	RMP	heterogenous hyper		N	0.89	Na	73.05	0.64	Na	Na	Na	No	2010-10-14	27	2	1.21	No	old age(78) denial of US follow-up
1600868	48	44	55	M	2010-09-28	mild	LMP	iso		N	Na	Na	Na	Na	Na	Na	Na	No	No		NA	NA	No	No cormobidity
1196242	49	45	69	F	2010-09-30	mild	LUP	homogenous hyper		Y	Na	Na	Na	Na	Na	Na	Na	No	No		NA	NA	No	No cormobidity
1645184	50	46	85	M	2010-10-04	moderate	RUP	homogenous hyper		N	1.37	Na	55.43	1.64	Na	Na	Na	No	No		NA	NA	No	cerebral infarction, aspiration pneumonia
1647734	51	47	49	M	2010-10-20	mild	RLP	heterogenous hyper		N	Na	Na	Na	Na	Na	Na	Na	No	No		NA	NA	No	cerebral infarction
1583214	52	48	69	F	2010-10-22	mild	RLP	homogenous hyper		N	Na	Na	Na	Na	Na	Na	Na	No	No		NA	NA	No	meningioma
1613501	53	49	60	M	2010-11-09	mild	RUP	homogenous hyper		N	Na	Na	Na	Na	Na	Na	Na	No	No		NA	NA	No	cerebral infarction
653266	54	50	66	F	2010-11-10	mild	LUP	iso		N	Na	Na	Na	Na	Na	Na	Na	No	No		NA	NA	No	death
1650490	55	51	76	M	2010-11-12	mild	RUP	homogenous hyper		N	Na	Na	Na	Na	Na	Na	Na	No	No		NA	NA	No	cerebral infarction
1651142	56	52	82	F	2010-11-23	no	LUP	homogenous hyper		N	Na	Na	Na	Na	Na	Na	Na	No	2010-12-14	21	2	1.72	No	old age(82) denial of US follow-up
1651891	57	53	51	F	2010-11-24	no	LLP	homogenous hyper		N	1.22	Na	92.41	2.06	Na	Na	Na	No	No		NA	NA	No	No cormobidity
1173872	58	54	55	M	2010-12-07	mild	LUP	heterogenous hyper		N	Na	Na	Na	Na	Na	Na	Na	No	No		NA	NA	No	cerebral infarction
1643102	59	55	64	M	2010-12-08	moderate	RMP	homogenous hyper		Y	Na	Na	Na	Na	Na	Na	Na	No	No		NA	NA	No	neck lipoma
1499481	60	56	52	F	2010-12-09	moderate	LMP	heterogenous hyper		N	Na	Na	Na	Na	Na	Na	Na	No	2011-07-04	207	2	1.4	No	loss
1653751	61	57	44	F	2010-12-10	mild	LUP	heterogenous hyper		N	Na	Na	Na	Na	Na	Na	Na	No	No		NA	NA	No	vertebrobasilar insufficiency syndrome
1368193	62	58	59	F	2010-12-24	mild	LLP	homogenous hyper		N	Na	Na	Na	Na	Na	Na	Na	No	No		NA	NA	No	loss, Werniche encephalopathy
1656828	63	59	30	F	2011-01-03	strong	LUP	homogenous hyper		N	Na	Na	Na	Na	Na	Na	Na	No	No		NA	NA	No	No cormobidity
1052364	64	60	80	M	2011-01-07	mild	LLP	heterogenous hyper		N	Na	10.7	130.09	5.21	Na	Na	Na	No	No		NA	NA	No	loss
1025270	65	61	60	M	2011-01-19	mild	RMP	homogenous hyper		N	Na	Na	Na	Na	Na	Na	Na	No	No		NA	NA	No	chronic cerebral ischemia
997622	66	62	72	M	2011-01-26	mild	RMP	heterogenous hyper		N	0.95	Na	30.72	3.5	Na	Na	Na	No	No		NA	NA	No	cerebral infarction
1599517	67	63	76	M	2011-02-11	moderate	LMP	iso		N	1.35	5.33	Na	1.12	Na	Na	Na	No	No		NA	NA	No	common bile duct cancer
1072857	68	64	83	F	2011-02-21	mild	LMP	iso		N	0.87	Na	72.59	6.02	Na	Na	Na	Hypothyroidism	2011-02-28	7	2	0.7	No	No FNA indication. old age(82) denial of US follow-up
1509016	69	65	69	F	2011-03-22	moderate	LLP	homogenous hyper		N	Na	Na	Na	Na	Na	Na	Na	No	No		NA	NA	No	loss
1168439	70	66	71	F	2011-04-07	mild	LMP	heterogenous hyper		N	Na	Na	Na	Na	Na	Na	Na	No	No		NA	NA	No	tuberculous meningitis
592398	71	67	62	M	2011-04-22	strong	LMP	homogenous hypo		N	1.45	Na	81.72	0.3	Na	Na	Na	No	2012-06-25	430	2	1.38	B2
1437972	72	68	50	F	2011-04-27	mild	RMP	homogenous hyper		N	1.06	Na	81.72	0.51	Na	Na	Na	No	2011-05-31	34	2	0.29	No	No FNA indication. No change on follow-up US
1669756	73	69	71	M	2011-04-29	no	LMP	homogenous hyper		N	Na	Na	Na	Na	Na	Na	Na	No	No		NA	NA	No	cerebral infarction
995064	74	70	77	M	2011-04-30	mild	LUP	heterogenous hyper		N	0.94	Na	93.63	1.38	Na	Na	Na	No	No		NA	NA	No	pulmonary embolism, deep vein thrombosis
1179679	75	71	65	F	2011-04-30	mild	RMP	homogenous hyper		N	Na	Na	Na	Na	Na	Na	Na	No	No		NA	NA	No	transient ischemic attak
1298121	77	72	64	M	2011-05-06	mild	LMP	homogenous hyper		N	Na	Na	Na	Na	Na	Na	Na	No	No		NA	NA	No	chronic cerebral ischemia
1019837	76	73	79	M	2011-05-06	moderate	RMP	homogenous hyper		N	Na	Na	Na	Na	Na	Na	Na	No	No		NA	NA	No	loss
1405240	78	74	64	M	2011-05-16	no	LLP	heterogenous hyper		N	1.05	Na	84.19	0.61	Na	Na	Na	No	2012-04-24	344	2	2.8	No	loss
1493648	79	75	77	F	2011-05-18	mild	RMP	heterogenous hyper		N	Na	Na	Na	3.04	Na	Na	Na	No	2011-06-02	15	1	0.6	B2
1055456	80	76	74	M	2011-05-30	moderate	LLP	homogenous hyper		N	Na	Na	Na	Na	Na	Na	Na	No	No		NA	NA	No	loss
1101335	81	77	73	F	2011-05-31	no	LMP	heterogenous hyper		N	Na	Na	Na	Na	Na	Na	Na	No	No		NA	NA	No	No cormobidity
1267566	82	78	67	F	2011-06-04	mild	LMP	homogenous hyper		N	Na	Na	Na	1.42	Na	Na	Na	No	2011-06-04	0	2	0.67	No	No FNA indication. No change on follow-up US
1683319	83	79	84	F	2011-07-26	mild	LLP	homogenous hyper		N	0.97	Na	16.66	2.88	Na	Na	Na	No	No		NA	NA	No	cerebral infarction
1172263	84	80	65	M	2011-08-05	mild	LUP	heterogenous hyper		N	Na	Na	Na	Na	Na	Na	Na	No	No		NA	NA	No	No cormobidity
1397569	85	81	49	F	2011-08-12	mild	RMP	heterogenous hyper		N	Na	Na	Na	Na	Na	Na	Na	No	2011-08-26	14	2	1.71	B4
1674404	86	82	43	F	2011-08-25	no	RMP	homogenous hyper		Y	1.29	Na	111.56	3.57	Na	Na	Na	No	No		NA	NA	No	No cormobidity
1519637	87	83	72	M	2011-09-21		LMP	heterogenous hyper		N	1.12	Na	89.86	1.86	Na	Na	Na	No	2011-10-06	15	2	3.06	B2
1001832	88	84	81	M	2011-09-22	mild	LLP	homogenous hyper		N	0.81	Na	62.94	3.77	Na	Na	Na	No	No		NA	NA	No	cerebral infarction
1410462	89	85	67	F	2011-09-26	mild	LMP	heterogenous hyper		N	1.01	Na	Na	0.82	0.07	Na	Na	No	2012-02-29	156	2	2.53	No	loss
1695607	90	86	61	F	2011-10-07	mild	RMP	homogenous hyper		Y	0.97	Na	81.57	1.99	Na	Na	Na	No	No		NA	NA	No	cerebral infarction
1437014	91	87	86	F	2011-10-21	moderate	RMP	homogenous hyper		N	0.25	Na	44.62	>84.5	Na	Na	Na	Hypothyroidism	2011-10-21	0	1	0.55	No
1524120	92	88	58	F	2011-11-01	mild	LMP	iso		N	Na	Na	Na	Na	Na	Na	Na	No	2011-11-03	2	1	2.15	B2
1186982	93	89	74	F	2011-11-16	mild	LMP	homogenous hyper		N	Na	Na	Na	Na	Na	Na	Na	No	No		NA	NA	No	traumatic intracranial hemorrhage
1097772	94	90	67	F	2011-12-21	mild	RMP	heterogenous hyper		N	0.89	Na	74.4	2.12	Na	Na	Na	No	2012-03-01	71	2	1.61	No	Denial of US follow-up, other malignancy and CVA patient.
1097772	95	90	67	F	2011-12-21	mild	LLP	heterogenous hyper		N	0.89	Na	74.4	2.12	Na	Na	Na	No	2012-03-01	71	2	1.17	No	Denial of US follow-up, other malignancy and CVA patient.
1708781	97	91	75	F	2011-12-27	mild	LMP	heterogenous hyper		N	Na	Na	Na	Na	Na	Na	Na	No	No		NA	NA	No	intracerebral hemorrhage
1708781	98	91	75	F	2011-12-27	mild	LLP	homogenous hyper		N	Na	Na	Na	Na	Na	Na	Na	No	No		NA	NA	No	intracerebral hemorrhage
1708781	99	91	75	F	2011-12-27	mild	RMP	homogenous hyper		N	Na	Na	Na	Na	Na	Na	Na	No	No		NA	NA	No	intracerebral hemorrhage
1706995	96	92	66	F	2011-12-27	mild	LLP	iso		N	1.23	Na	53.34	1.94	Na	Na	Na	No	No		NA	NA	No	depressive disorder
1020528	100	93	76	M	2012-01-03	mild	LLP	heterogenous hyper	diffuse increased uptake, 7.2%	N	1.9	Na	153.19	0.07	48.9	7.15	30.4	Grave's disease	2012-01-03	0	2	0.715	No	No FNA indication. old age(76) denial of US follow-up
1711190	101	94	82	M	2012-01-18	mild	RMP	homogenous hyper		N	Na	Na	Na	Na	Na	Na	Na	No	No		NA	NA	No	loss
1104410	102	95	71	F	2012-01-31	mild	RMP	homogenous hyper		N	Na	Na	Na	Na	Na	Na	Na	No	2012-03-21	50	3	0.63	B1
1340544	103	96	42	M	2012-02-04	mild	LMP	heterogenous hyper		N	1.76	Na	76.15	0.69	Na	Na	Na	No	No		NA	NA	No	seizure
1657803	104	97	74	F	2012-02-28	mild	LLP	heterogenous hyper		N	Na	Na	Na	Na	Na	Na	Na	No	No		NA	NA	No	intracerebral hemorrhage
1717529	105	98	44	F	2012-03-26	mild	LMP	heterogenous hyper		N	0.89	Na	72.2	0.85	Na	Na	Na	No	No		NA	NA	No	cerebral infarction
1723371	106	99	64	F	2012-04-10	mild	LLP	homogenous hyper		N	0.75	Na	75.3	3.63	Na	Na	Na	No	No		NA	NA	No	No comorbidity
1618237	107	100	75	F	2012-04-16	mild	LLP	heterogenous hyper		N	1.18	Na	83.63	0.8	Na	Na	Na	No	No		NA	NA	No	transient ischemic attack
1669080	108	101	66	F	2012-04-24	mild	LLP	heterogenous hyper		N	Na	Na	Na	Na	Na	Na	Na	No	No		NA	NA	No	cerebral aneurysm
1008051	109	102	72	F	2012-05-08	mild	RMP	homogenous hyper		N	1.03	Na	80.12	2.5	Na	Na	Na	No	2012-12-24	230	2	1.17	No	old age(72) denial of US follow-up
1730580	110	103	72	F	2012-05-31	mild	LMP	heterogenous hyper		N	1.24	Na	40.84	0.73	0.09	0.24	0	No	2012-06-14	14	1	0.68	B2
1027872	111	104	76	M	2012-06-04	mild	LMP	heterogenous hyper		N	Na	Na	Na	Na	Na	Na	Na	No	No		NA	NA	No	cerebral infarction
1027872	112	104	76	M	2012-06-04	mild	LLP	heterogenous hyper		N	Na	Na	Na	Na	Na	Na	Na	No	No		NA	NA	No	cerebral infarction
1027872	113	104	76	M	2012-06-04	mild	RMP	heterogenous hyper		N	Na	Na	Na	Na	Na	Na	Na	No	No		NA	NA	No	cerebral infarction
1027872	114	104	76	M	2012-06-04	mild	RLP	heterogenous hyper		N	Na	Na	Na	Na	Na	Na	Na	No	No		NA	NA	No	cerebral infarction
1622208	115	105	52	M	2012-06-05	no	LLP	heterogenous hyper		N	2.02	Na	118.67	1.24	Na	Na	Na	No	2012-06-07	2	2	1.47	B1
999212	116	106	69	F	2012-06-15	no	LLP	homogenous hyper		N	1.56	Na	63.76	2.35	Na	Na	Na	No	2012-10-11	118	1	0.42	No
999212	117	106	69	F	2012-06-15	no	LLP	homogenous hyper		N	1.56	Na	63.76	2.35	Na	Na	Na	No	2012-10-11	118	1	0.62	No
1735142	118	107	70	F	2012-06-25	mild	RMP	homogenous hyper		N	1.41	Na	61.25	0.33	Na	Na	Na	No	No		NA	NA	No	cerebral infarction
176091	119	108	66	F	2012-07-09	mild	RLP	heterogenous hyper		N	1.64	Na	71.54	2.17	0.07	9.46	0	No	2012-07-12	3	2	3.15	B4
774095	120	109	47	F	2012-07-20	mild	LLP	homogenous hyper		N	0.92	Na	61.71	1.86	Na	Na	Na	No	No		NA	NA	No	No cormobidity
1508640	121	110	54	M	2012-07-21	mild	RMP	homogenous hyper		N	Na	Na	Na	Na	Na	Na	Na	No	No		NA	NA	No	cerebral parasite infection
1623143	122	111	74	F	2012-07-24	mild	RLP	homogenous hyper		N	Na	Na	Na	Na	Na	Na	Na	No	No		NA	NA	No	cerebral infarction
1669318	123	112	61	M	2012-08-07	mild	LMP	homogenous hyper		N	1.08	Na	99.55	1.93	Na	Na	Na	No	No		NA	NA	No	cerebral venous infarction
1742693	124	113	60	M	2012-08-10	mild	LMP	heterogenous hyper		N	1.18	Na	81.12	1.72	Na	Na	Na	No	No		NA	NA	No	lung cancer brain metastasis
1741618	125	114	62	F	2012-08-11	mild	RLP	homogenous hyper		N	0.74	Na	103.9	4.89	Na	Na	Na	No	No		NA	NA	No	loss
925059	126	115	75	M	2012-08-14	mild	LMP	heterogenous hyper		N	1.09	Na	132.48	1.85	Na	Na	Na	No	2013-04-11	240	2	2.22	B2
671958	127	116	74	M	2012-08-18	no	LUP	homogenous hyper		N	Na	Na	Na	Na	Na	Na	Na	No	No		NA	NA	No	traumatic subdural hemorrhage, cerebral infarction
1744626	128	117	78	F	2012-08-22	mild	LLP	iso		N	1.25	Na	89.7	1.78	Na	Na	Na	No	No		NA	NA	No	cerebral infarction
1456514	129	118	73	M	2012-08-29	mild	RLP	heterogenous hypo		N	Na	Na	Na	Na	Na	Na	Na	No	2012-08-30	1	2	0.76	No	old age (73), No FNA indication, CVA patient. Denial of Follow-up US
1745906	130	119	76	M	2012-09-03	mild	LMP	homogenous hyper		N	Na	Na	Na	Na	Na	Na	Na	No	No		NA	NA	No	No cormorbidity
1745906	131	119	76	M	2012-09-03	mild	LLP	homogenous hyper		N	Na	Na	Na	Na	Na	Na	Na	No	No		NA	NA	No	No cormorbidity
1746430	132	120	49	F	2012-09-03	mild	RMP	homogenous hyper		N	Na	Na	Na	Na	Na	Na	Na	No	No		NA	NA	No	loss
1746613	133	121	63	F	2012-09-05	moderate	LUP	homogenous hyper		N	0.96	Na	102.95	3.29	Na	Na	Na	No	No		NA	NA	No	cerebral infarction
1528799	134	122	71	M	2012-09-06	no	LLP	heterogenous hypo		N	Na	Na	Na	Na	Na	Na	Na	No	No		NA	NA	No	colon cancer, stomach cancer
1746121	135	123	58	F	2012-09-07	mild	RMP	homogenous hyper		N	Na	Na	Na	Na	Na	Na	Na	No	No		NA	NA	No	venous infarction
1746121	136	123	58	F	2012-09-07	mild	LLP	heterogenous hyper		N	Na	Na	Na	Na	Na	Na	Na	No	No		NA	NA	No	venous infarction
1720945	137	124	72	F	2012-09-11	mild	LMP	homogenous hyper		N	0.89	Na	101.42	3.69	Na	0.14	Na	No	2013-02-19	161	2	0.47	No	No FNA indication. Old age (72). Denial of follow-up US, CVA patient.
1749833	138	125	82	M	2012-09-26	no	RLP	homogenous hyper		N	Na	Na	Na	Na	Na	Na	Na	No	No		NA	NA	No	death
1750625	139	126	71	F	2012-10-05	mild	LMP	homogenous hyper		N	Na	Na	Na	Na	Na	Na	Na	No	No		NA	NA	No	death
1626514	140	127	69	M	2012-10-08	moderate	LMP	heterogenous hyper		N	1.16	Na	51.9	2.09	Na	Na	Na	No	2012-10-11	3	2	1.82	B2
1164191	141	128	65	F	2012-10-29	moderate	RUP	homogenous hyper		N	1.33	Na	91.7	0.84	Na	Na	Na	No	No		NA	NA	No	cerebral aneurysm
1738103	142	129	51	M	2012-12-11	moderate	LMP	heterogenous hyper		Y	1.06	Na	112.53	1.22	Na	Na	Na	No	No		NA	NA	No	No cormobidity
1764085	143	130	82	M	2012-12-28	mild	LMP	homogenous hyper		N	1.59	Na	71.58	3.8	Na	Na	Na	No	No		NA	NA	No	Alzheimer's dementia
1765522	144	131	55	M	2013-01-05	moderate	LLP	heterogenous hyper		N	1.36	Na	98.54	11.88	Na	Na	Na	No	No		NA	NA	No	loss
1490214	145	132	91	M	2013-01-08	mild	LLP	heterogenous hyper		N	Na	Na	Na	Na	Na	Na	Na	No	No		NA	NA	No	multifocal cerebral artery stenosis
1708884	146	133	27	F	2013-01-08	mild	LLP	heterogenous hyper		N	Na	Na	Na	Na	Na	Na	Na	No	No		NA	NA	No	ruptured cerebral aneurysm
1532407	148	134	46	F	2013-01-09	moderate	RMP	heterogenous hyper		N	0.96	Na	77.01	4.33	Na	Na	Na	Subclinical hypothyroidism	2013-03-05	55	2	0.947	No	No FNA indication, Follow-up loss
667330	147	135	57	F	2013-01-09	mild	LMP	homogenous hyper		N	Na	Na	Na	Na	Na	Na	Na	No	No		NA	NA	No	No cormobidity
1765816	149	136	74	F	2013-01-10	no	LUP	homogenous hyper		N	1	Na	67.59	5.34	Na	Na	Na	No	No		NA	NA	No	loss
1657142	150	137	64	F	2013-01-11	mild	LLP	iso		N	Na	Na	Na	Na	Na	Na	Na	No	No		NA	NA	No	loss
1765347	151	138	61	F	2013-01-11	moderate	LUP	homogenous hyper		N	Na	Na	Na	Na	Na	Na	Na	No	No		NA	NA	No	No comorbidity
663707	152	139	90	M	2013-01-21	mild	LLP	heterogenous hyper		N	Na	Na	Na	Na	Na	Na	Na	No	No		NA	NA	No	acute infarction
1591613	153	140	81	F	2013-01-23	moderate	LLP	homogenous hyper		N	1.89	Na	75.68	0.88	Na	Na	Na	No	No		NA	NA	No	cerebral artery stenosis
1114047	154	141	82	F	2013-01-26	moderate	isthmus	homogenous hyper		N	1.2	Na	72.42	2.1	Na	Na	Na	No	No		NA	NA	No	pancreatic cancer
1705686	155	142	65	F	2013-02-06	mild	RLP	homogenous hyper		N	Na	Na	Na	Na	Na	Na	Na	No	No		NA	NA	No	ruptured cerebral aneurysm
1770772	156	143	75	F	2013-02-15	mild	LMP	homogenous hyper		N	Na	Na	Na	Na	Na	Na	Na	No	No		NA	NA	No	death
1772145	157	144	46	F	2013-02-26	moderate	LUP	homogenous hyper		Y	Na	Na	Na	Na	Na	Na	Na	No	No		NA	NA	No	No
308996	158	145	77	M	2013-02-28	moderate	LLP	iso		N	Na	Na	Na	Na	Na	Na	Na	No	No		NA	NA	No	cerebral infarction
1468193	159	146	36	F	2013-03-02	mild	RMP	heterogenous hyper		N	Na	Na	Na	Na	Na	Na	Na	No	No		NA	NA	No	No
1771984	160	147	62	F	2013-03-02	mild	LMP	homogenous hypo		N	Na	Na	Na	Na	Na	Na	Na	No	No		NA	NA	No	cerebral infarction
1772833	161	148	56	F	2013-03-05	no	RMP	heterogenous hyper		N	Na	Na	Na	Na	Na	Na	Na	No	No		NA	NA	No	cerebral infarction
1772833	162	148	56	F	2013-03-05	no	isthmus	homogenous hyper		N	Na	Na	Na	Na	Na	Na	Na	No	No		NA	NA	No	cerebral infarction
1485171	163	149	41	M	2013-03-20	no	LMP	homogenous hyper		Y	Na	Na	Na	Na	Na	Na	Na	No	No		NA	NA	No	seizure
1608347	164	150	64	M	2013-03-20	mild	LMP	homogenous hyper		N	Na	Na	Na	Na	Na	Na	Na	No	2013-04-08	19	2	1.06	B2
1454240	165	151	57	F	2013-03-22	moderate	RMP	iso		N	Na	Na	Na	Na	Na	Na	Na	No	No		NA	NA	No	loss
1454240	166	151	57	F	2013-03-22	moderate	LMP	heterogenous hyper		N	Na	Na	Na	Na	Na	Na	Na	No	No		NA	NA	No	loss
1775370	167	152	56	M	2013-03-25	mild	LMP	homogenous hyper		N	Na	Na	Na	Na	Na	Na	Na	No	No		NA	NA	No
